# Supplementary material for: Economic resilience dataset in facing physical distancing during COVID-19 global pandemic
Source: Data Brief. 2020 Jul 25;32:106069. doi: 10.1016/j.dib.2020.106069 (PMC7381413; doi:10.1016/j.dib.2020.106069)
Supplement: Supplementary file 1 [file mmc1.xml]

<?xml version="1.0" encoding="utf-8" standalone="no"?>
<data>
  <datasets>
    <author>mufitra@unimed.ac.id;mufitra_140977@yahoo.co.id</author>
    <type>1</type>
    <dataset>
      <name>Economic Resilience Dataset in Facing Physical Distancing During Covid-19 Global Pandemic</name>
      <caption />
      <description>Data related to the economic resilience of the people after the enactment of physical distancing in the city of Medan and its surroundings which is the third largest city in Indonesia. Medan City is the most affected by COVID-19 on the island of Sumatra. The implementation of physical distancing caused the paralysis of most of the informal sector which affected the people's income. This data shows various aspects that determine economic resilience, especially in Medan and how long the community </description>
      <filetype>
        <name />
      </filetype>
      <filesize />
      <source>0</source>
      <sourcename>Original Data</sourcename>
      <access>
        <type>1</type>
        <name>Data available in data repository</name>
        <reponame>Mendeley Data</reponame>
        <PersistentId>10.17632/2jtn5dcnvd.1</PersistentId>
        <deeplinkurl>https://data.mendeley.com/datasets/2jtn5dcnvd/1</deeplinkurl>
      </access>
    </dataset>
  </datasets>
</data>
